# Supplementary material for: Wetland fishes avoid a carbon dioxide deterrent deployed in the field
Source: Conserv Physiol. 2022 May 6;10(1):coac021. doi: 10.1093/conphys/coac021 (PMC9109721; doi:10.1093/conphys/coac021)
Supplement: supplementary_coac021 [file supplementary_coac021.zip]

Archive with 2 entries (2 files):
- Bzonek_SupplementaryMaterials.docx
- CO2CommunityRaw.csv
