# Supplementary material for: Wetland fishes avoid a carbon dioxide deterrent deployed in the field
Source: Conserv Physiol. 2022 May 6;10(1):coac021. doi: 10.1093/conphys/coac021 (PMC9109721; doi:10.1093/conphys/coac021)
Supplement: supplementary_coac021 [file supplementary_coac021.zip › CO2CommunityRaw.csv]

Date	24h time	Treatment	Gate	Deterrent Gate	Fish Time	Secchi	Water Temp	DO	Air Temp	Precip	Water Level	Brown bullhead (BB)	Hybrid (CCxGF)	Goldfish (GF)	Common Carp (CC)	White sucker (WS)	Gizzard shad (GS)	(CT) Channel catfish	(BW) Bowfin	(BLG) Bluegill	(ES) Emerald shiner	(FD) Freshwater drum	(LMB) Large-mouth bass	(NP) Northern pike	(PS) Pumpkin seed	(RB) Rock bass	(RG) Round goby	(RT) Rainbow trout	(SMB) Small-mouth bass	(SS) Spot-tail shiner	(WB) White bass	(WP) White perch	(YP) Yellow perch	Other	Collection ID
5/23/2019	7:45:00 AM	Ambient	3	FALSE	17.75	45	14.5	12.99	11	0				20			1																		121
5/23/2019	7:45:00 AM	Ambient	4	FALSE	17.75	45	14.5	12.99	11	0				31	6			4																	121
5/23/2019	7:45:00 AM	Ambient	5	FALSE	17.75	45	14.5	12.99	11	0				17	6			5																Rudd	121
5/23/2019	7:45:00 AM	Ambient	6	TRUE	17.75	45	14.5	12.99	11	0		1		5	62		1	5																	121
5/23/2019	7:45:00 AM	Ambient	7	FALSE	17.75	45	14.5	12.99	11	0		1				15	8							1				3							121
5/23/2019	2:00:00 PM	Ambient	6	TRUE	6.25	40	14.82	12.55	21	3	75.86			4		1							1												122
5/23/2019	2:00:00 PM	Ambient	2	FALSE	6.25	40	14.82	12.55	21	3	75.86	1		3									1												122
5/23/2019	2:00:00 PM	Ambient	3	FALSE	6.25	40	14.82	12.55	21	3	75.86	1		6																					122
5/23/2019	2:00:00 PM	Ambient	4	FALSE	6.25	40	14.82	12.55	21	3	75.86	1	1	1																					122
5/23/2019	2:00:00 PM	Ambient	5	FALSE	6.25	40	14.82	12.55	21	3	75.86	2		1													2								122
5/23/2019	2:00:00 PM	Ambient	7	FALSE	6.25	40	14.82	12.55	21	3	75.86			1		24																			122
5/24/2019	7:30:00 AM	Ambient	3	FALSE	17.5	40	15.41	11.38		0	75.83	1	3		15			1																	123
5/24/2019	7:30:00 AM	Ambient	4	FALSE	17.5	40	15.41	11.38		0	75.83			3	16		1	1				1													123
5/24/2019	7:30:00 AM	Ambient	5	FALSE	17.5	40	15.41	11.38		0	75.83	1	1	9	16																				123
5/24/2019	7:30:00 AM	Ambient	6	TRUE	17.5	40	15.41	11.38		0	75.83		1	2	57																				123
5/24/2019	7:30:00 AM	Ambient	7	FALSE	17.5	40	15.41	11.38		0	75.83					6																			123
5/24/2019	2:00:00 PM	Stimulus	3	FALSE	6.5	110	12.74	11.83		0				3			1																		124
5/24/2019	2:00:00 PM	Stimulus	4	FALSE	6.5	110	12.74	11.83		0							5																		124
5/24/2019	2:00:00 PM	Stimulus	5	FALSE	6.5	110	12.74	11.83		0		1	1	6	2							1													124
5/24/2019	2:00:00 PM	Stimulus	6	TRUE	6.5	110	12.74	11.83		0			2	4	1																				124
5/24/2019	2:00:00 PM	Stimulus	7	FALSE	6.5	110	12.74	11.83		0						13	1																		124
5/27/2019	7:45:00 AM	Ambient	3	FALSE	17.75	35			14	36	75.88	6	34	83			3	3																	126
5/27/2019	7:45:00 AM	Ambient	4	FALSE	17.75	35			14	36	75.88	8	23	59	57		1	11																	126
5/27/2019	7:45:00 AM	Ambient	5	FALSE	17.75	35			14	36	75.88	26	8	9	69			14																	126
5/27/2019	7:45:00 AM	Ambient	6	TRUE	17.75	35			14	36	75.88	2	7		58			1																	126
5/27/2019	7:45:00 AM	Ambient	7	FALSE	17.75	35			14	36	75.88	1				85												1							126
5/27/2019	2:00:00 PM	Ambient	3	FALSE	6.25				27	0	75.9	9	3	45	2		3	1																bmb	127
5/27/2019	2:00:00 PM	Ambient	4	FALSE	6.25				27	0	75.9	1	5	21	5																				127
5/27/2019	2:00:00 PM	Ambient	5	FALSE	6.25				27	0	75.9	1		24	4		1																		127
5/27/2019	2:00:00 PM	Ambient	6	TRUE	6.25				27	0	75.9	3	9	24	18		3	1																	127
5/27/2019	2:00:00 PM	Ambient	7	FALSE	6.25				27	0	75.9	1				52	4											1							127
5/28/2019	7:45:00 AM	Ambient	3	FALSE	17.75				11	6	75.97	3	3	55	18			2																	128
5/28/2019	7:45:00 AM	Ambient	4	FALSE	17.75				11	6	75.97	1	2	21	47			1																	128
5/28/2019	7:45:00 AM	Ambient	5	FALSE	17.75				11	6	75.97		1	16	32			3																	128
5/28/2019	7:45:00 AM	Ambient	6	TRUE	17.75				11	6	75.97				125			1																	128
5/28/2019	7:45:00 AM	Ambient	7	FALSE	17.75				11	6	75.97				66		1											1							128
5/28/2019	2:00:00 PM	Ambient	3	FALSE	6.25				11	10	75.92	15	8	40	3	1	1																		129
5/28/2019	2:00:00 PM	Ambient	4	FALSE	6.25				11	10	75.92	11	19	55	8			4																	129
5/28/2019	2:00:00 PM	Ambient	5	FALSE	6.25				11	10	75.92	11	14	35	20																				129
5/28/2019	2:00:00 PM	Ambient	6	TRUE	6.25				11	10	75.92	4	14	13	38			2	1																129
5/28/2019	2:00:00 PM	Ambient	7	FALSE	6.25				11	10	75.92	1				46	3											2							129
5/29/2019	7:45:00 AM	Stimulus	3	FALSE	17.75				13	0	75.92	6		15	2		1	1																	130
5/29/2019	7:45:00 AM	Stimulus	4	FALSE	17.75				13	0	75.92			8	6																				130
5/29/2019	7:45:00 AM	Stimulus	5	FALSE	17.75				13	0	75.92	1		2	1																				130
5/29/2019	7:45:00 AM	Stimulus	6	TRUE	17.75				13	0	75.92		1		14																				130
5/29/2019	7:45:00 AM	Stimulus	7	FALSE	17.75				13	0	75.92	3	2			26	3																	BMB	130
5/29/2019	2:00:00 PM	Ambient	3	FALSE	6.25	50	16.05	10.39	15	0	75.94	1	1	8																					131
5/29/2019	2:00:00 PM	Ambient	4	FALSE	6.25	50	16.05	10.39	15	0	75.94	1			3			1																	131
5/29/2019	2:00:00 PM	Ambient	5	FALSE	6.25	50	16.05	10.39	15	0	75.94	1	1	1	2		2																		131
5/29/2019	2:00:00 PM	Ambient	6	TRUE	6.25	50	16.05	10.39	15	0	75.94		2	1	18		1																		131
5/29/2019	2:00:00 PM	Ambient	7	FALSE	6.25	50	16.05	10.39	15	0	75.94	1	1			38	33																1		131
5/30/2019	7:45:00 AM	Ambient	3	FALSE	17.75	45	16.64	9.15	14	0	75.9	19		9																					132
5/30/2019	7:45:00 AM	Ambient	4	FALSE	17.75	45	16.64	9.15	14	0	75.9	1	3		3			9																	132
5/30/2019	7:45:00 AM	Ambient	5	FALSE	17.75	45	16.64	9.15	14	0	75.9	1		7	11			3																	132
5/30/2019	7:45:00 AM	Ambient	6	TRUE	17.75	45	16.64	9.15	14	0	75.9	1	11		53			2																	132
5/30/2019	7:45:00 AM	Ambient	7	FALSE	17.75	45	16.64	9.15	14	0	75.9					3	6																	BMB	132
5/30/2019	2:00:00 PM	Ambient	3	FALSE	6.25	35	16.94	10.94	23	0	75.92	7	4	1																					133
5/30/2019	2:00:00 PM	Ambient	4	FALSE	6.25	35	16.94	10.94	23	0	75.92			1	1							1													133
5/30/2019	2:00:00 PM	Ambient	5	FALSE	6.25	35	16.94	10.94	23	0	75.92		5		1																				133
5/30/2019	2:00:00 PM	Ambient	6	TRUE	6.25	35	16.94	10.94	23	0	75.92		3	1	16			1																	133
5/30/2019	2:00:00 PM	Ambient	7	FALSE	6.25	35	16.94	10.94	23	0	75.92					13	2							2				1							133
5/31/2019	7:30:00 AM	Ambient	3	FALSE	17.5	45			11	0	75.9	8	3	10	7			1																	134
5/31/2019	7:30:00 AM	Ambient	4	FALSE	17.5	45			11	0	75.9		1	8	13			2				1													134
5/31/2019	7:30:00 AM	Ambient	5	FALSE	17.5	45			11	0	75.9		2	4	10		2	3	1			1													134
5/31/2019	7:30:00 AM	Ambient	6	TRUE	17.5	45			11	0	75.9		3	2	66			1																	134
5/31/2019	2:00:00 PM	Stimulus	3	FALSE	6.5				22	0	75.93						3																		135
5/31/2019	2:00:00 PM	Stimulus	4	FALSE	6.5				22	0	75.93		2	1	1																				135
5/31/2019	2:00:00 PM	Stimulus	5	FALSE	6.5				22	0	75.93		5	5	5																				135
5/31/2019	2:00:00 PM	Stimulus	6	TRUE	6.5				22	0	75.93		3	1																					135
5/31/2019	2:00:00 PM	Stimulus	7	FALSE	6.5				22	0	75.93					18								1											135
6/3/2019	7:30:00 AM	Ambient	3	FALSE	17	55			10	2	75.87	12	15	20	6		21																		136
6/3/2019	7:30:00 AM	Ambient	4	FALSE	17	55			10	2	75.87	5	8	21	46			12																	136
6/3/2019	7:30:00 AM	Ambient	5	FALSE	17	55			10	2	75.87	3		2	45																				136
6/3/2019	7:30:00 AM	Ambient	7	FALSE	17	55			10	2	75.87	2				7																			136
6/3/2019	2:00:00 PM	Ambient	3	FALSE	6.5				17	0																	1								137
6/3/2019	2:00:00 PM	Ambient	4	FALSE	6.5				17	0		1		1								1													137
6/3/2019	2:00:00 PM	Ambient	5	FALSE	6.5				17	0				1			1																		137
6/3/2019	2:00:00 PM	Ambient	6	TRUE	6.5				17	0			1	1	5																				137
6/3/2019	2:00:00 PM	Ambient	7	FALSE	6.5				17	0						8	2			1			1					1							137
6/4/2019	7:30:00 AM	Ambient	3	FALSE	17.5				12.	0	75.92		2	6				4																	138
6/4/2019	7:30:00 AM	Ambient	4	FALSE	17.5				12.	0	75.92	1		4	4			18													1				138
6/4/2019	7:30:00 AM	Ambient	5	FALSE	17.5				12.	0	75.92		1	1	9			1																	138
6/4/2019	7:30:00 AM	Ambient	6	TRUE	17.5				12.	0	75.92	1	9	3	75			8																	138
6/4/2019	7:30:00 AM	Ambient	7	FALSE	17.5				12.	0	75.92					6																			138
6/4/2019	2:00:00 PM	Ambient	3	FALSE	6.5	113			19	0	75.94																								139
6/4/2019	2:00:00 PM	Ambient	4	FALSE	6.5	113			19	0	75.94		1	2	1			1																	139
6/4/2019	2:00:00 PM	Ambient	5	FALSE	6.5	113			19	0	75.94		2	6	1																				139
6/4/2019	2:00:00 PM	Ambient	6	TRUE	6.5	113			19	0	75.94		4	2	25			1																	139
6/4/2019	2:00:00 PM	Ambient	7	FALSE	6.5	113			19	0	75.94					10	2							1											139
6/5/2019	7:30:00 AM	Ambient	3	FALSE	17.5				17	0	75.92			2	3												1								140
6/5/2019	7:30:00 AM	Ambient	4	FALSE	17.5				17	0	75.92				13			2																	140
6/5/2019	7:30:00 AM	Ambient	5	FALSE	17.5				17	0	75.92			1	16																				140
6/5/2019	7:30:00 AM	Ambient	6	TRUE	17.5				17	0	75.92		2		91																				140
6/5/2019	7:30:00 AM	Ambient	7	FALSE	17.5				17	0	75.92					1	1							1										BT, Am Eel	140
6/7/2019	2:00:00 PM	Ambient	4	FALSE	6.5	150			28	0		1	1	3	10			4																	141
6/7/2019	2:00:00 PM	Ambient	5	FALSE	6.5	150			28	0		5	7	7	9																				141
6/7/2019	2:00:00 PM	Ambient	6	TRUE	6.5	150			28	0			11	3	65			1																	141
6/7/2019	2:00:00 PM	Ambient	7	FALSE	6.5	150			28	0						2	7																1		141
6/10/2019	7:30:00 AM	Ambient	4	FALSE	17.5	73			19	0	75.96	11	2	15	57																				142
6/10/2019	7:30:00 AM	Ambient	5	FALSE	17.5	73			19	0	75.96			3	14			12																	142
6/10/2019	7:30:00 AM	Ambient	6	TRUE	17.5	73			19	0	75.96	4			40			2																	142
6/10/2019	7:30:00 AM	Ambient	7	FALSE	17.5	73			19	0	75.96	1					1																		142
6/10/2019	2:00:00 PM	Ambient	4	FALSE	6.5	55			17	0		13	1	2																					143
6/10/2019	2:00:00 PM	Ambient	5	FALSE	6.5	55			17	0			3	4				1																	143
6/10/2019	2:00:00 PM	Ambient	6	TRUE	6.5	55			17	0		1	4	2	4							1													143
6/10/2019	2:00:00 PM	Ambient	7	FALSE	6.5	55			17	0		2				2	2					2						1							143
6/11/2019	7:30:00 AM	Ambient	4	FALSE	17.5				13	10	75.91	1		1	1			1																	144
6/11/2019	7:30:00 AM	Ambient	5	FALSE	17.5				13	10	75.91		1	2	7			1																	144
6/11/2019	7:30:00 AM	Ambient	6	TRUE	17.5				13	10	75.91	3			19																				144
6/11/2019	7:30:00 AM	Ambient	7	FALSE	17.5				13	10	75.91					1							2												144
6/11/2019	2:00:00 PM	Ambient	4	FALSE	6.5	70			23	0	75.94	3			1																				145
6/11/2019	2:00:00 PM	Ambient	5	FALSE	6.5	70			23	0	75.94	1	1																						145
6/11/2019	2:00:00 PM	Ambient	6	TRUE	6.5	70			23	0	75.94		2		5							1				1		1							145
6/11/2019	2:00:00 PM	Ambient	7	FALSE	6.5	70			23	0	75.94	1																							145
6/12/2019	7:30:00 AM	Ambient	4	FALSE	17.5	40			14	0	75.94	17		2	1		1	6																	146
6/12/2019	7:30:00 AM	Ambient	5	FALSE	17.5	40			14	0	75.94	12			1			2																	146
6/12/2019	7:30:00 AM	Ambient	6	TRUE	17.5	40			14	0	75.94	1	2	1	28			2																	146
6/12/2019	7:30:00 AM	Ambient	7	FALSE	17.5	40			14	0	75.94	15			1	8			1									1							146
6/12/2019	2:30:00 PM	Ambient	5	FALSE	7	75			27	0	75.98	1						2																	147
6/12/2019	2:30:00 PM	Ambient	6	TRUE	7	75			27	0	75.98		1	7	2								1												147
6/12/2019	2:30:00 PM	Ambient	4	FALSE	7	75			27	0	75.98				1																				147
6/12/2019	2:30:00 PM	Ambient	7	FALSE	7	75			27	0	75.98	9				3			1				1	1											147
6/13/2019	7:30:00 AM	Ambient	4	FALSE	17	58			15	5	75.96	11	2	1	3			1																	148
6/13/2019	7:30:00 AM	Ambient	5	FALSE	17	58			15	5	75.96	3	1		5			4																	148
6/13/2019	7:30:00 AM	Ambient	6	TRUE	17	58			15	5	75.96		4	1	34			8																	148
6/13/2019	7:30:00 AM	Ambient	7	FALSE	17	58			15	5	75.96	3																							148
6/13/2019	2:00:00 PM	Ambient	4	FALSE	6.5	60			22	1	76		2		2			5																	149
6/13/2019	2:00:00 PM	Ambient	5	FALSE	6.5	60			22	1	76	2	2	2	3			2																	149
6/13/2019	2:00:00 PM	Ambient	6	TRUE	6.5	60			22	1	76		8		19			6																	149
6/13/2019	2:00:00 PM	Ambient	7	FALSE	6.5	60			22	1	76	38				15								1				1							149
6/14/2019	7:30:00 AM	Ambient	4	FALSE	17.5	48			13	4	75.86	4			2			7																	150
6/14/2019	7:30:00 AM	Ambient	5	FALSE	17.5	48			13	4	75.86	3	1		4			1																	150
6/14/2019	7:30:00 AM	Ambient	6	TRUE	17.5	48			13	4	75.86		4	3	23			5																	150
6/14/2019	7:30:00 AM	Ambient	7	FALSE	17.5	48			13	4	75.86	5				3												2							150
6/14/2019	2:00:00 PM	Ambient	4	FALSE	6.5	180			22	0	75.86				1							1													151
6/14/2019	2:00:00 PM	Ambient	5	FALSE	6.5	180			22	0	75.86	2					1																		151
6/14/2019	2:00:00 PM	Ambient	6	TRUE	6.5	180			22	0	75.86		1	1	2																				151
6/14/2019	2:00:00 PM	Ambient	7	FALSE	6.5	180			22	0	75.86	16				1	1																		151
6/17/2019	7:45:00 AM	Ambient	4	FALSE	17.75	50				0	75.94	11		2	3			5																	152
6/17/2019	7:45:00 AM	Ambient	5	FALSE	17.75	50				0	75.94	7		2	3			3																	152
6/17/2019	7:45:00 AM	Ambient	6	TRUE	17.75	50				0	75.94	3		1	42			2																	152
6/17/2019	7:45:00 AM	Ambient	8	FALSE	17.75	50				0	75.94	8																							152
6/17/2019	7:45:00 AM	Ambient	7	FALSE	17.75	50				0	75.94	2					14		1																152
6/19/2019	8:00:00 AM	Ambient	5	FALSE	17.5	60						24		1	7			2	1																153
6/19/2019	8:00:00 AM	Ambient	6	TRUE	17.5	60						3			89			5																	153
6/19/2019	8:00:00 AM	Ambient	7	FALSE	17.5	60						4					7										1								153
6/17/2019	2:00:00 PM	Ambient	4	FALSE	6.25	78			23	0	75.95			2																					154
6/17/2019	2:00:00 PM	Ambient	5	FALSE	6.25	78			23	0	75.95	2																							154
6/17/2019	2:00:00 PM	Ambient	6	TRUE	6.25	78			23	0	75.95		1	4	9																				154
6/17/2019	2:00:00 PM	Ambient	7	FALSE	6.25	78			23	0	75.95	1					6																		154
6/18/2019	7:30:00 AM	Ambient	5	FALSE	17.5	55			15	0		11	1	3	8			1																	155
6/18/2019	7:30:00 AM	Ambient	6	TRUE	17.5	55			15	0		1	4		81			1																	155
6/18/2019	7:30:00 AM	Ambient	7	FALSE	17.5	55			15	0		1					9																		155
6/18/2019	2:00:00 PM	Ambient	5	FALSE	6.5	106			27	0	75.93	5		1				3																	156
6/18/2019	2:00:00 PM	Ambient	6	TRUE	6.5	106			27	0	75.93	1	2	1	24																				156
6/18/2019	2:00:00 PM	Ambient	7	FALSE	6.5	106			27	0	75.93	14					17											2			2				156
6/19/2019	2:00:00 PM	Ambient	5	FALSE	6	50			28	0	75.93	3																							157
6/19/2019	2:00:00 PM	Ambient	6	TRUE	6	50			28	0	75.93	4	1		13																				157
6/19/2019	2:00:00 PM	Ambient	7	FALSE	6	50			28	0	75.93	15					47																		157
6/20/2019	7:45:00 AM	Ambient	5	FALSE	17.75	55			16	0	75.93	22			11			4																	158
6/20/2019	7:45:00 AM	Ambient	6	TRUE	17.75	55			16	0	75.93	7	1		71			4																	158
6/20/2019	7:45:00 AM	Ambient	7	FALSE	17.75	55			16	0	75.93					1	13						1												158
6/20/2019	2:00:00 PM	Ambient	5	FALSE	6.25	50			25	1	75.92	3			1			3																	159
6/20/2019	2:00:00 PM	Ambient	6	TRUE	6.25	50			25	1	75.92	3			8			6				1													159
6/20/2019	2:00:00 PM	Ambient	7	FALSE	6.25	50			25	1	75.92	19				1	28																		159
6/21/2019	7:45:00 AM	Ambient	5	FALSE	17.75	60			17	13	75.92		2		21			4																	160
6/21/2019	7:45:00 AM	Ambient	6	TRUE	17.75	60			17	13	75.92	2	4		57			2																	160
6/21/2019	7:45:00 AM	Ambient	7	FALSE	17.75	60			17	13	75.92	2					16																		160
6/21/2019	2:00:00 PM	Ambient	5	FALSE	6.5	70			25	0	75.91	2			1		3											1							161
6/21/2019	2:00:00 PM	Ambient	6	TRUE	6.5	70			25	0	75.91		2		1			1																	161
6/21/2019	2:00:00 PM	Ambient	7	FALSE	6.5	70			25	0	75.91	44					8																		161
6/24/2019	5:25:00 PM	Ambient	6	TRUE	17.75	40			18	0	75.93	2	2		20			4	1																162
6/24/2019	5:25:00 PM	Ambient	7	FALSE	17.75	40			18	0	75.93	4			1		25																		162
6/24/2019	2:00:00 PM	Stimulus	6	TRUE	6.5		22.6	7.3	24	0	75.97	5	2		2																				163
6/24/2019	2:00:00 PM	Stimulus	7	FALSE	6.5		22.6	7.3	24	0	75.97	28	1				39																		163
6/25/2019	7:30:00 AM	Ambient	5	FALSE	17.5	52	22.8	7.93	21	15	75.92	12			15			10																	164
6/25/2019	7:30:00 AM	Ambient	6	TRUE	17.5	52	22.8	7.93	21	15	75.92				98			6																	164
6/25/2019	7:30:00 AM	Ambient	7	FALSE	17.5	52	22.8	7.93	21	15	75.92	13					3																		164
6/25/2019	2:00:00 PM	Ambient	5	FALSE	6.5	43	23.4	9.06	27	0	75.92	9	2	2																					165
6/25/2019	2:00:00 PM	Ambient	6	TRUE	6.5	43	23.4	9.06	27	0	75.92	9			6																				165
6/25/2019	2:00:00 PM	Ambient	7	FALSE	6.5	43	23.4	9.06	27	0	75.92	119				8	14																		165
6/26/2019	7:30:00 AM	Ambient	5	FALSE	17.5	58	23.1	7.59	20	.5	75.94	25		3	9			1														1			166
6/26/2019	7:30:00 AM	Ambient	6	TRUE	17.5	58	23.1	7.59	20	.5	75.94	12	1	2	42			3																	166
6/26/2019	7:30:00 AM	Ambient	7	FALSE	17.5	58	23.1	7.59	20	.5	75.94					32	5																		166
6/26/2019	2:00:00 PM	Ambient	5	FALSE	6.5	45	23.4	8.74	29	0	75.92	1		7																					167
6/26/2019	2:00:00 PM	Ambient	6	TRUE	6.5	45	23.4	8.74	29	0	75.92			15	6																				167
6/26/2019	2:00:00 PM	Ambient	7	FALSE	6.5	45	23.4	8.74	29	0	75.92	120				1	1																		167
6/27/2019	7:30:00 AM	Ambient	5	FALSE	17.5	45	23.84	8.21	21	0		77		1	1			1																	168
6/27/2019	7:30:00 AM	Ambient	6	TRUE	17.5	45	23.84	8.21	21	0		22	1		23							1													168
6/27/2019	7:30:00 AM	Ambient	7	FALSE	17.5	45	23.84	8.21	21	0		46					1																		168
6/27/2019	2:00:00 PM	Stimulus	5	FALSE	6.5	95	26.9	12.07		0	75.94	5																							169
6/27/2019	2:00:00 PM	Stimulus	6	TRUE	6.5	95	26.9	12.07		0	75.94	2																							169
6/27/2019	2:00:00 PM	Stimulus	7	FALSE	6.5	95	26.9	12.07		0	75.94	46				1	18										1								169
6/28/2019	7:30:00 AM	Ambient	5	FALSE	17.5	60	22.9	9.93	22	0	75.92	24		2	3		6																		170
6/28/2019	7:30:00 AM	Ambient	6	TRUE	17.5	60	22.9	9.93	22	0	75.92	1			29			1																	170
6/28/2019	7:30:00 AM	Ambient	7	FALSE	17.5	60	22.9	9.93	22	0	75.92	47					6																		170
6/28/2019	2:00:00 PM	Stimulus	5	FALSE	6.5	55	26.12	12.21	33	0	75.94	23			4			1																	171
6/28/2019	2:00:00 PM	Stimulus	6	TRUE	6.5	55	26.12	12.21	33	0	75.94	1	1		4										1										171
6/28/2019	2:00:00 PM	Stimulus	7	FALSE	6.5	55	26.12	12.21	33	0	75.94	56				1	6																		171
7/2/2019	2:00:00 PM	Stimulus	5	FALSE	6	50	26.16	8.55	27	0	75.89	191						1																	172
7/2/2019	2:00:00 PM	Stimulus	6	TRUE	6	50	26.16	8.55	27	0	75.89	35																							172
7/2/2019	2:00:00 PM	Stimulus	7	FALSE	6	50	26.16	8.55	27	0	75.89	280		1	2								1												172
7/3/2019	2:00:00 PM	Ambient	5	FALSE	24	115	25.5	7.58	35	2	75.9	200			2			2																	173
7/3/2019	2:00:00 PM	Ambient	6	TRUE	24	115	25.5	7.58	35	2	75.9	71	1		27																				173
7/3/2019	2:00:00 PM	Ambient	7	FALSE	24	115	25.5	7.58	35	2	75.9	144	1		1	7	3						5	1										Rudd, Rudd	173
7/3/2019	2:00:00 PM	Ambient	8	FALSE	24	115	25.5	7.58	35	2	75.9	132				7	2																		173
7/4/2019	2:00:00 PM	Ambient	8	FALSE	24				31	0	75.91	336	1			2	12					2													174
7/4/2019	2:00:00 PM	Ambient	7	FALSE	24				31	0	75.91	110			1	3	23																	Rudd	174
7/4/2019	2:00:00 PM	Ambient	6	TRUE	24				31	0	75.91				12																				174
7/4/2019	2:00:00 PM	Ambient	5	FALSE	24				31	0	75.91							3					1				2						1	LP	174
7/5/2019	2:00:00 PM	Ambient	5	FALSE	24	37	26.5	6.2	37	0	75.9	24			5			8																	175
7/5/2019	2:00:00 PM	Ambient	6	TRUE	24	37	26.5	6.2	37	0	75.9		1	1	34			4																	175
7/5/2019	2:00:00 PM	Ambient	7	FALSE	24	37	26.5	6.2	37	0	75.9	88			1	4	10						2											Alewife (yoy, >200); Rudd	175
7/5/2019	2:00:00 PM	Ambient	8	FALSE	24	37	26.5	6.2	37	0	75.9	3			1		2																		175
7/8/2019	2:00:00 PM	Ambient	5	FALSE	23.5	20	23.65	7.14	30	58	75.88	14			17		1	21																	176
7/8/2019	2:00:00 PM	Ambient	6	TRUE	23.5	20	23.65	7.14	30	58	75.88	89			1		2	1																	176
7/8/2019	2:00:00 PM	Ambient	7	FALSE	23.5	20	23.65	7.14	30	58	75.88	105		1			4																	Alewife (YoY, 3)	176
7/8/2019	2:00:00 PM	Ambient	8	FALSE	23.5	20	23.65	7.14	30	58	75.88	115			1		6						1												176
5/23/2019	7:45:00 AM	Ambient	2	FALSE	17.75	45	14.5	12.99	11	0		12	8	25	3			2					1									1			121
